# Supplementary material for: Genome-Wide Association Study of d-Amphetamine Response in Healthy Volunteers Identifies Putative Associations, Including Cadherin 13 (CDH13)
Source: PLoS One. 2012 Aug 28;7(8):e42646. doi: 10.1371/journal.pone.0042646 (PMC3429486; doi:10.1371/journal.pone.0042646)
Supplement: Table S4 — Association results for all SNPs with P <1×10−5. Factor designations are given in column 1: F1) responses during the 10 mg and 20 mg sessions, with highest scores on the 10 mg session; F2) positive affect at baseline for all three sessions; F3) responses during the 10 mg and 20 mg sessions, with highest scores on the 20 mg session; F4) responses during the 10 mg and 20 mg sessions; F5) negative affect at baseline for all three sessions; F6) blood pressure baseline measurements for all sessions; F7) responses primarily during the placebo session; F8) baseline measurements for the placebo session; F9) baseline measurements for the 10 mg session; F10) baseline measurements for the 20 mg session. P-values and log10BF are shown for SNPs highlighted in the Results section. (XLS) [file pone.0042646.s007.xls]

## Sheet: Supplementary Table 3.txt
Factor	SNP	Position	Chromosome	P (full sample, n=381, SNPTest, Marchini et al. 2007)	log10BF (full sample, n=381, BIMBAM, Servin and Stephens 2007)	P (Caucasians, n=325, SNPTest, Marchini et al. 2007)	log10BF (Caucasians, n=325, BIMBAM, Servin and Stephens 2007)	Gene (SNP falls within the gene or SNP falls within 2 kb upstream or 500 bp downstream of the gene)	Re-genotyped?
F1	rs3784943	83712435	16	4.5781e-08	5.26	2.1766e-06	3.533	CDH13	Yes
F2	rs472402	6635591	5	2.5256e-07	4.474	4.9227e-05	2.446	SRD5A1	Yes
F5	rs55874825	56070668	12	2.84e-07	4.357
F2	rs501999	6635601	5	2.8638e-07	4.429	4.9598e-05	2.436	SRD5A1	Yes
F5	rs4759187	56075263	12	3.7e-07	4.257			METTL7B
F1	16-78042454	78042454	16	4.17e-07	4.078
F1	rs10959672	11257448	9	5.28e-07	4.168
F2	rs477930	6635882	5	5.6402e-07	4.161	4.0543e-05	2.513	SRD5A1	Yes
F2	rs531290	6634688	5	5.6402e-07	4.161	4.1898e-05	2.506	SRD5A1	Yes
F2	rs248797	6661323	5	6.2163e-07	4.42	6.5238e-06	3.19	SRD5A1	Yes
F5	rs12313602	56069138	12	6.54e-07	4.029
F1	rs74347767	85218186	5	6.77e-07	3.578
F3	rs2325244	70430093	13	7.78e-07	3.716			KLHL1
F2	rs4710654	68181697	6	7.93e-07	4.024
F5	rs55927117	56070774	12	8.06e-07	3.974
F1	rs72798891	78040679	16	8.6e-07	3.852
F2	rs11960407	6593822	5	8.73e-07	3.974
F1	rs72798892	78040860	16	9.71e-07	3.814
F1	rs72798895	78040974	16	9.72e-07	3.808
F1	rs7192699	78041618	16	9.84e-07	3.801
F9	rs7600259	35093293	2	1e-06	3.779
F5	rs57862109	56065070	12	1.01e-06	3.85
F1	rs11640136	78040384	16	1.03e-06	3.795
F1	rs7193378	78041661	16	1.04e-06	3.781
F1	rs7198037	78041538	16	1.05e-06	3.784
F9	rs72796929	35090946	2	1.09e-06	3.754
F2	rs2288445	6620092	5	1.1e-06	3.897			NSUN2
F1	rs72798894	78040951	16	1.13e-06	3.779
F2	rs10076470	6632875	5	1.14e-06	3.878			SRD5A1
F2	rs8192130	6636450	5	1.15e-06	3.874			SRD5A1
F7	rs73001827	1741765	3	1.16e-06	3.748
F7	rs11767191	48817965	7	1.18e-06	3.904
F9	rs11242661	107401451	5	1.24e-06	3.862			FBXL17
F9	rs72796917	35078778	2	1.26e-06	3.729
F7	rs73001862	1754948	3	1.28e-06	3.714
F1	rs11859527	78044163	16	1.29e-06	3.693
F2	rs4702373	6633222	5	1.32e-06	3.811			NSUN2
F1	rs7186088	78041269	16	1.36e-06	3.691
F2	rs10060745	6658003	5	1.43e-06	3.807			SRD5A1
F9	rs1490075	176422652	3	1.5e-06	3.419
F1	rs8058532	83709666	16	1.52e-06	3.796			CDH13
F2	rs7720545	6591094	5	1.56e-06	3.736
F7	rs4557143	1734749	3	1.58e-06	3.631
F2	rs11738379	6594911	5	1.59e-06	3.745
F5	rs11059374	128304418	12	1.59e-06	3.669
F9	rs72796914	35075575	2	1.63e-06	3.646
F5	rs7135552	56071331	12	1.64e-06	3.697
F2	rs7706809	6635971	5	1.65e-06	3.741			SRD5A1
F9	rs72796913	35074300	2	1.74e-06	3.619
F2	rs248801	6659517	5	1.75e-06	3.73			SRD5A1
F1	rs11863259	78044034	16	1.77e-06	3.612
F7	rs73001814	1738844	3	1.79e-06	3.554
F2	rs11738248	6657494	5	1.81e-06	3.707			SRD5A1
F2	rs3776453	6588367	5	1.84e-06	3.672
F1	rs72798888	78038888	16	1.86e-06	3.536
F1	rs11643805	78037560	16	1.89e-06	3.527
F7	rs977102	67373977	3	1.95e-06	3.499
F5	rs12554707	22842202	9	1.96e-06	2.958
F1	rs11648060	78039064	16	1.96e-06	3.52
F1	rs72798889	78038974	16	1.96e-06	3.524
F7	rs79075676	67366908	3	1.96e-06	3.448
F2	rs11960378	6593741	5	1.97e-06	3.658
F4	rs111649495	118360910	5	1.97e-06	3.425
F2	rs8192133	6636645	5	2e-06	3.668			SRD5A1
F7	rs6804104	1756711	3	2.01e-06	3.55
F3	rs80171647	60508340	3	2.05e-06	3.091			FHIT
F1	rs9813712	129971101	3	2.12e-06	3.58
F3	rs17085369	70347472	13	2.14e-06	3.453			KLHL1
F3	rs9592653	70323836	13	2.16e-06	3.463			KLHL1
F7	rs12630659	1728311	3	2.21e-06	3.499
F10	rs2236824	19032272	1	2.22e-06	3.378			PAX7
F2	rs8192131	6636465	5	2.25e-06	3.622			SRD5A1
F3	rs112390105	70381676	13	2.26e-06	3.311			KLHL1
F3	13-70381681	70381681	13	2.26e-06	3.311
F1	rs11649083	78039641	16	2.3e-06	3.55
F1	rs57804141	129962512	3	2.3e-06	3.473
F1	rs11645587	78039977	16	2.32e-06	3.49
F1	rs28499084	83692881	16	2.34e-06	3.519			CDH13
F1	rs11150032	78037893	16	2.36e-06	3.44
F1	rs6804874	129976048	3	2.38e-06	3.536
F2	rs7707559	6635740	5	2.39e-06	3.601			SRD5A1
F2	rs10065299	6654489	5	2.42e-06	3.593			SRD5A1
F1	rs11649224	78037778	16	2.43e-06	3.529
F1	rs9864582	129970462	3	2.43e-06	3.443
F2	rs8192186	6652009	5	2.44e-06	3.587			SRD5A1
F3	rs74726198	70338279	13	2.45e-06	3.385			KLHL1
F9	rs7608287	35069807	2	2.48e-06	3.484
F1	rs11639887	78037410	16	2.53e-06	3.429
F3	rs7995720	70333713	13	2.53e-06	3.367			KLHL1
F2	rs10055803	6654416	5	2.54e-06	3.575			SRD5A1
F2	rs10037161	6624294	5	2.56e-06	3.573			NSUN2
F9	rs10502675	35198296	18	2.59e-06	3.541
F1	rs11515055	11256275	9	2.6e-06	3.502
F9	rs4909189	158136986	7	2.62e-06	3.552			PTPRN2
F5	rs4476553	4704014	4	2.67e-06	3.563
F7	rs35820208	94916103	8	2.7e-06	3.09
F2	rs11744948	6622790	5	2.7e-06	3.549			NSUN2
F9	rs62493650	158135570	7	2.74e-06	3.524			PTPRN2
F7	rs4800843	25773016	18	2.75e-06	3.56
F3	rs73504006	70320255	13	2.79e-06	3.348			KLHL1
F2	rs2303705	6622017	5	2.8e-06	3.539			NSUN2
F9	rs62493649	158135556	7	2.81e-06	3.514			PTPRN2
F2	rs6874005	6624371	5	2.84e-06	3.532			NSUN2
F3	rs75605606	70337100	13	2.93e-06	3.319			KLHL1
F2	rs55789931	6656210	5	2.94e-06	3.528
F7	rs6442607	1718156	3	3.02e-06	3.381
F2	rs3733773	6652252	5	3.04e-06	3.509			SRD5A1
F7	rs6800665	1725469	3	3.11e-06	3.379
F3	rs9599501	70314230	13	3.14e-06	3.306			KLHL1
F7	rs11128802	1723272	3	3.17e-06	3.372
F3	rs7317137	70421701	13	3.17e-06	3.339			KLHL1
F3	rs12429783	70332885	13	3.17e-06	3.291			KLHL1
F7	rs111902843	1724225	3	3.19e-06	3.334
F1	rs7197676	78041385	16	3.19e-06	3.328
F7	rs7241236	25766962	18	3.19e-06	3.498
F2	rs4142595	68170032	6	3.2e-06	3.503
F2	rs6883294	6661926	5	3.23e-06	3.493			SRD5A1
F5	rs549476	55810733	18	3.26e-06	3.328			NEDD4L
F4	rs6054906	7294903	20	3.28e-06	3.497
F5	rs11582540	48009997	1	3.31e-06	3.281
F8	rs112553552	101411978	3	3.37e-06	2.979
F2	rs583464	104091545	13	3.38e-06	3.392
F9	rs72778810	35117772	2	3.38e-06	3.326
F1	rs9883455	129978931	3	3.41e-06	3.401
F7	rs13084459	1723221	3	3.42e-06	3.343
F7	rs6532271	92003897	4	3.43e-06	3.3			FAM190A
F7	rs9807278	25778857	18	3.43e-06	3.467
F7	rs1990415	25779542	18	3.43e-06	3.47
F9	rs9837561	3650239	3	3.44e-06	3.229
F2	rs4710655	68181772	6	3.46e-06	3.469
F2	rs3776431	6618756	5	3.52e-06	3.449			NSUN2
F9	rs7728371	107397314	5	3.57e-06	3.466			FBXL17
F2	rs3822430	6651970	5	3.58e-06	3.436			SRD5A1
F1	rs11642709	78037250	16	3.6e-06	3.283
F3	rs9599502	70318048	13	3.6e-06	3.246			KLHL1
F2	rs9294768	68161428	6	3.61e-06	3.457
F2	rs11134173	6659696	5	3.62e-06	3.443			SRD5A1
F7	rs7230988	25774084	18	3.65e-06	3.443
F9	rs10463586	107513703	5	3.66e-06	3.443			FBXL17
F2	rs9454147	68151868	6	3.67e-06	3.451
F9	rs71547529	158135469	7	3.69e-06	3.416			PTPRN2
F7	rs66591657	76415450	18	3.75e-06	3.351
F6	rs7304057	131352562	12	3.75e-06	3.17
F3	rs75105467	70331868	13	3.8e-06	3.219			KLHL1
F3	rs73504023	70331900	13	3.8e-06	3.22			TMEM209
F8	rs12646107	174515682	4	3.9e-06	3.306
F3	rs17085337	70334418	13	3.93e-06	3.182			KLHL1
F8	rs11132998	174516590	4	3.97e-06	3.29
F7	rs10957125	61194170	8	4e-06	3.405			CA8
F2	rs6894216	129792134	5	4.02e-06	3.409
F4	rs112326445	118356415	5	4.06e-06	3.181
F8	rs73317122	25320889	17	4.07e-06	2.985
F10	rs17439560	37449619	15	4.07e-06	3.097
F1	rs7190919	78041439	16	4.1e-06	3.247
F7	rs9815216	1720667	3	4.11e-06	3.278
F7	rs9854279	1720834	3	4.12e-06	3.279
F4	rs4382726	209334217	1	4.12e-06	3.381
F7	rs17806888	67416322	3	4.14e-06	3.19			SUCLG2
F7	rs995519	25771992	18	4.18e-06	3.386
F10	rs79460104	79610628	9	4.2e-06	3.012
F9	rs10035292	107402223	5	4.22e-06	3.403			FBXL17
F7	rs6103489	42487204	20	4.22e-06	3.274
F3	rs6650427	70343035	13	4.25e-06	3.188			KLHL1
F3	rs73504085	70375207	13	4.25e-06	3.227			KLHL1
F6	rs77207911	131350864	12	4.26e-06	3.123
F2	rs9918267	129831624	5	4.27e-06	3.386
F2	rs2191106	129825523	5	4.32e-06	3.375
F1	rs12123383	19386585	1	4.39e-06	3.281
F10	rs28821768	37443896	15	4.44e-06	3.088
F6	rs74532503	131353095	12	4.45e-06	3.099
F6	rs55999298	131342537	12	4.5e-06	3.101
F2	rs6884320	6612027	5	4.52e-06	3.354			NSUN2
F9	rs6596771	107512536	5	4.54e-06	3.364			FBXL17
F6	rs60409697	131348930	12	4.55e-06	3.091
F4	rs12467847	113691404	2	4.56e-06	3.345
F1	rs11649412	78039797	16	4.56e-06	3.178
F2	rs6884552	6661966	5	4.58e-06	3.35			SRD5A1
F3	rs77756912	70355632	13	4.6e-06	3.162			KLHL1
F2	rs7720479	6640049	5	4.6e-06	3.346			SRD5A1
F9	rs6596770	107512145	5	4.6e-06	3.358			FBXL17
F9	rs11764065	158135974	7	4.62e-06	3.327			PTPRN2
F2	rs35020650	129768929	5	4.63e-06	3.354
F6	rs113855039	131351794	12	4.64e-06	3.002
F1	rs10934930	129978407	3	4.65e-06	3.286
F1	rs6439222	129975141	3	4.65e-06	3.283
F3	rs114003307	70355839	13	4.66e-06	3.16			KLHL1
F4	rs115226471	118347796	5	4.67e-06	3.123
F1	rs56058344	78038362	16	4.7e-06	3.163
F3	rs7330188	70399346	13	4.7e-06	3.165			KLHL1
F2	rs10050691	6647937	5	4.7e-06	3.347			SRD5A1
F9	rs12540771	76762951	7	4.72e-06	3.099			CCDC146
F4	rs13380637	32480924	16	4.72e-06	2.906
F2	rs1870584	12047544	17	4.8e-06	3.175			MAP2K4
F6	rs7193230	76318542	16	4.82e-06	3.187			CNTNAP4
F9	rs6883082	107511609	5	4.82e-06	3.344			FBXL17
F7	rs113043097	1723661	3	4.94e-06	3.183
F4	rs33993717	103335441	2	4.99e-06	2.91			MFSD9
F3	rs79082600	70352372	13	5.03e-06	3.086			KLHL1
F7	rs56227154	61150883	8	5.03e-06	3.293			CA8
F6	rs2574975	52119297	10	5.04e-06	3.299			SGMS1
F6	rs113186822	131348620	12	5.07e-06	3.061
F6	rs7304201	131352681	12	5.08e-06	3.013
F6	rs111390894	131350228	12	5.09e-06	2.928
F3	rs77723045	70347653	13	5.1e-06	3.148			KLHL1
F10	rs6754521	202859617	2	5.1e-06	3.284
F2	rs576898	104091602	13	5.12e-06	3.253
F10	rs2139509	37442026	15	5.21e-06	3.031
F4	rs932425	37873610	20	5.25e-06	3.297
F2	rs4702382	6665681	5	5.28e-06	3.3			SRD5A1
F3	rs7426703	60516181	3	5.3e-06	3.113			FHIT
F3	rs17085372	70347908	13	5.31e-06	3.133			KLHL1
F10	rs28421704	37445449	15	5.33e-06	3.019
F1	rs9861868	130015554	3	5.33e-06	3.168
F9	rs10063866	107504326	5	5.34e-06	3.299			FBXL17
F7	rs35494829	67426281	3	5.38e-06	3.09			SUCLG2
F7	rs115560420	67425963	3	5.38e-06	3.098			SUCLG2
F9	rs2213553	98937146	6	5.39e-06	3.054
F3	rs77184274	70349485	13	5.4e-06	3.128			KLHL1
F9	rs7713705	107514366	5	5.42e-06	3.292			FBXL17
F10	rs3884558	61702779	15	5.46e-06	3.166
F3	rs17070810	70349943	13	5.48e-06	3.122			KLHL1
F3	rs76200451	60538853	3	5.54e-06	3.091			FHIT
F7	rs12962467	76416004	18	5.58e-06	3.252
F3	rs12427812	70348256	13	5.66e-06	3.109			KLHL1
F7	rs10810790	17458872	9	5.78e-06	3.182			CNTLN
F9	rs286794	107410205	5	5.8e-06	3.281			FBXL17
F8	rs1438949	152504929	5	5.81e-06	2.905
F10	rs11071601	61705306	15	5.84e-06	3.136
F8	rs11167612	152506255	5	5.88e-06	2.904
F6	rs9556893	98831595	13	5.95e-06	3.085			FARP1
F6	rs4704187	74480288	5	5.96e-06	3.26			ANKRD31
F3	rs12429437	70338364	13	6.02e-06	3.053			KLHL1
F3	rs7986537	70329253	13	6.05e-06	3.091			KLHL1
F3	rs9542073	70327693	13	6.06e-06	3.101			KLHL1
F10	rs1401898	37427827	15	6.08e-06	2.958
F3	rs9878522	165125159	3	6.15e-06	3.171
F3	rs17727284	70343283	13	6.21e-06	3.043			KLHL1
F1	rs11904006	166942140	2	6.22e-06	3.164
F3	13-70357017	70357017	13	6.23e-06	3.053
F4	rs4392657	118358569	5	6.24e-06	3.028
F10	rs6494267	61700342	15	6.26e-06	3.103
F6	rs9312648	55241581	4	6.27e-06	3.237
F3	rs9650199	61346197	8	6.3e-06	3.149
F3	13-70356673	70356673	13	6.32e-06	3.042
F10	rs28405328	37425814	15	6.35e-06	2.943
F3	rs78302566	70377895	13	6.35e-06	3.055			KLHL1
F4	rs113460744	118368701	5	6.35e-06	3.022
F4	rs17144883	118368516	5	6.35e-06	3.016
F4	rs13429458	43638838	2	6.35e-06	3.063			THADA
F4	rs4844776	209342457	1	6.37e-06	3.221
F4	rs13402827	43634468	2	6.37e-06	3.06			THADA
F3	rs9874980	165128475	3	6.42e-06	3.166
F6	rs1017745	73527636	18	6.42e-06	3.235
F4	rs55805551	118363042	5	6.46e-06	3.01
F3	rs12430221	70376369	13	6.48e-06	3.042			KLHL1
F9	rs286767	107521134	5	6.53e-06	3.223			FBXL17
F2	rs13163940	6598107	5	6.55e-06	3.211
F10	rs12049671	129737631	10	6.55e-06	3.111			PTPRE
F9	rs11766348	158135857	7	6.61e-06	3.173			PTPRN2
F4	rs55741500	118346572	5	6.7e-06	3.001
F3	rs9859645	165125655	3	6.71e-06	3.144
F3	rs9869260	165127088	3	6.79e-06	3.062
F3	rs9592662	70424208	13	6.8e-06	3.067			KLHL1
F9	rs6727092	35103218	2	6.8e-06	3.079
F8	rs4732957	26718880	8	6.8e-06	3.182			ADRA1A
F4	rs77792902	118374401	5	6.81e-06	2.995
F10	rs7181601	61701081	15	6.84e-06	3.079
F8	rs72820627	96852690	10	6.85e-06	2.916
F6	rs112286807	131351150	12	6.88e-06	2.955
F2	rs214034	17988658	2	6.88e-06	3.198
F10	rs4270116	61704441	15	6.91e-06	3.074
F9	rs3827886	14660184	12	6.94e-06	2.582			PLBD1
F3	rs1895571	70417016	13	7.02e-06	3.055			KLHL1
F9	rs2458179	43666492	17	7.1e-06	1.167
F3	rs35231947	70429955	13	7.11e-06	3.053			KLHL1
F4	rs80240034	118376906	5	7.11e-06	2.975
F7	rs73013208	1762743	3	7.12e-06	3.051
F4	rs17144877	118359535	5	7.17e-06	2.969
F3	rs8073390	55119994	17	7.2e-06	2.548
F3	rs14978	12273152	7	7.21e-06	3.175			TMEM106B
F4	rs10017238	183687789	4	7.23e-06	3.072			ODZ3
F3	rs17085405	70375895	13	7.24e-06	3.029			KLHL1
F2	rs571550	6632909	5	7.26e-06	3.171			NSUN2
F10	rs6992848	141150169	8	7.26e-06	3.167			TRAPPC9
F10	rs932837	129736477	10	7.27e-06	3.054			PTPRE
F3	rs17063477	60518998	3	7.29e-06	3.076			FHIT
F1	rs6790445	130019326	3	7.33e-06	3.094
F5	rs113154706	97018733	15	7.34e-06	3.077
F1	rs11640475	78040438	16	7.34e-06	2.956
F4	rs112536816	118379168	5	7.36e-06	2.961
F4	rs11243437	134450073	9	7.39e-06	3.158
F9	rs6725256	35055879	2	7.39e-06	3.074
F3	rs12429752	70362693	13	7.4e-06	2.984			KLHL1
F4	rs112150350	118379498	5	7.42e-06	2.961
F3	rs79460924	70389442	13	7.49e-06	2.987			KLHL1
F10	rs11018410	129737824	10	7.5e-06	3.02			PTPRE
F10	rs10851696	61704882	15	7.51e-06	3.039
F3	rs75812539	70366155	13	7.52e-06	3.01			KLHL1
F3	rs17085397	70373477	13	7.52e-06	3.014			KLHL1
F2	rs193743	6632942	5	7.53e-06	3.146			NSUN2
F10	rs7181076	61700916	15	7.55e-06	3.038
F10	rs6494266	61700296	15	7.55e-06	3.036
F5	rs1022133	4712140	4	7.58e-06	3.163
F3	rs76643702	70365939	13	7.58e-06	3.005			KLHL1
F3	rs77412148	70366197	13	7.58e-06	3.007			KLHL1
F3	rs12429407	70373990	13	7.59e-06	3.012			KLHL1
F3	rs73504022	70331528	13	7.61e-06	2.973			KLHL1
F6	rs111432356	131350140	12	7.61e-06	2.915
F3	rs12428267	70394606	13	7.62e-06	2.993			KLHL1
F10	rs4270117	61704543	15	7.62e-06	3.032
F6	rs2070997	133748083	9	7.63e-06	3.018			ABL1
F4	rs74789059	118380705	5	7.63e-06	2.95
F6	rs56988338	131348464	12	7.65e-06	2.919
F8	rs13278849	26714874	8	7.66e-06	3.129			ADRA1A
F2	rs255578	129737723	5	7.67e-06	3.161
F6	rs113473376	131346554	12	7.67e-06	2.91
F3	rs10936444	165129566	3	7.73e-06	3.1
F10	rs28738691	37446359	15	7.75e-06	2.868
F3	rs75845624	70365730	13	7.76e-06	2.943			KLHL1
F3	rs17713676	79073421	16	7.77e-06	2.756			WWOX
F10	rs12372930	61705263	15	7.8e-06	3.027
F7	rs13281067	61196775	8	7.81e-06	3.153
F10	rs62193867	202854721	2	7.84e-06	3.128
F1	rs11646856	78040443	16	7.88e-06	2.923
F1	rs11640182	78040451	16	7.9e-06	2.923
F3	rs9864667	165126682	3	7.9e-06	3.08
F3	rs117868651	79074336	16	7.91e-06	2.746			WWOX
F10	rs4374104	61702153	15	7.93e-06	3.022
F6	rs12618573	240843638	2	7.98e-06	3.147
F9	rs12467773	35107431	2	7.98e-06	2.999
F10	rs7900735	129748903	10	8.01e-06	3.026			PTPRE
F10	rs570408	34174424	1	8.03e-06	3.008			CSMD2
F10	rs10830197	129725646	10	8.04e-06	2.991			PTPRE
F7	rs9831634	1731173	3	8.05e-06	3.033
F3	rs1019581	70429047	13	8.08e-06	3.009			KLHL1
F10	rs11638616	61704119	15	8.08e-06	3.015
F10	rs7173611	61706561	15	8.08e-06	3.015
F10	rs7175117	61706596	15	8.08e-06	3.015
F10	rs10851695	61700658	15	8.08e-06	3.015
F3	rs112564139	70392225	13	8.1e-06	2.955			KLHL1
F4	rs7676384	162173480	4	8.14e-06	3.037
F4	rs12467810	113691060	2	8.17e-06	3.12
F9	rs58810682	43695234	8	8.2e-06	2.55
F3	rs79612874	79074868	16	8.24e-06	2.731			WWOX
F10	rs12905050	61705656	15	8.25e-06	3.008
F7	rs34995188	76415480	18	8.25e-06	3.046
F2	rs1888322	104073612	13	8.26e-06	3.098
F7	rs9657070	61203084	8	8.32e-06	3.128
F6	rs112288406	131345615	12	8.41e-06	2.868
F6	rs9788176	131344585	12	8.43e-06	2.874
F3	rs35788056	70429780	13	8.45e-06	2.985			KLHL1
F3	rs12429100	70372952	13	8.45e-06	2.967			KLHL1
F2	rs875033	68327030	6	8.45e-06	3.137
F9	rs62493651	158135592	7	8.46e-06	3.095			PTPRN2
F3	rs74549820	79076110	16	8.5e-06	2.725			WWOX
F9	rs7559552	35058421	2	8.55e-06	3.028
F10	rs7172336	37433710	15	8.59e-06	2.626
F4	rs11243436	134449467	9	8.61e-06	3.102
F10	rs8029558	61705620	15	8.62e-06	2.991
F2	rs61883261	20984205	11	8.63e-06	2.71			NELL1
F3	rs17646139	79075620	16	8.7e-06	2.706			WWOX
F2	rs13176262	129784684	5	8.7e-06	3.124
F7	rs6798098	1721618	3	8.72e-06	3.001
F10	rs13410775	202852739	2	8.73e-06	3.082
F2	rs1324745	105969667	13	8.75e-06	3.076
F7	rs67057673	76415468	18	8.75e-06	3.021
F8	rs74529274	76759575	2	8.78e-06	2.798
F2	rs12480534	44761485	20	8.78e-06	3.069
F8	rs34303150	26718363	8	8.8e-06	3.082			ADRA1A
F7	rs17641529	44212165	4	8.81e-06	3.018			KCTD8
F10	rs76693256	37445006	15	8.85e-06	2.826
F7	rs13280153	61197179	8	8.87e-06	3.102
F1	rs56085948	78038506	16	8.89e-06	2.941
F10	rs612279	34173973	1	8.91e-06	2.973			CSMD2
F1	rs12998106	166938753	2	8.92e-06	3.054
F4	rs11243434	134448487	9	8.92e-06	3.086
F3	rs9529634	70311040	13	8.95e-06	2.935			KLHL1
F1	rs73146464	85221835	5	8.96e-06	2.786
F5	rs12696704	4711210	4	8.97e-06	3.102
F9	rs114374426	35054313	2	8.97e-06	3.003
F7	rs11778498	61194476	8	9.03e-06	3.099			CA8
F2	rs2288447	6626091	5	9.03e-06	3.09			NSUN2
F3	rs9529633	70310426	13	9.07e-06	2.927			KLHL1
F6	rs4740376	133747734	9	9.11e-06	2.951			ABL1
F3	rs2160050	118745936	3	9.12e-06	2.948			IGSF11
F2	rs12481282	44761377	20	9.14e-06	3.049
F9	rs2122158	107561614	5	9.19e-06	3.092			FBXL17
F3	rs1019580	70428855	13	9.26e-06	2.886			KLHL1
F6	rs10841397	20063968	12	9.31e-06	3.083
F9	rs158415	107412941	5	9.32e-06	3.096			FBXL17
F1	rs72798901	78042630	16	9.34e-06	3.032
F1	rs7619208	129977006	3	9.34e-06	3.032
F5	rs934782	97016950	15	9.41e-06	2.977
F10	rs564148	34173820	1	9.46e-06	2.952			CSMD2
F10	rs8031208	61702577	15	9.49e-06	2.958
F4	rs6054907	7294973	20	9.51e-06	3.093
F10	rs11018407	129729992	10	9.53e-06	2.65			PTPRE
F5	rs28787871	178653150	2	9.53e-06	2.936
F10	rs7767887	166731067	6	9.64e-06	3.07
F10	rs17476956	202857337	2	9.67e-06	3.044
F4	rs13417665	43638888	2	9.68e-06	2.905			THADA
F1	rs11903891	166941733	2	9.69e-06	3.023
F1	rs2974085	85197109	5	9.71e-06	2.785
F9	rs387456	25679253	5	9.84e-06	3.057
F6	rs6597645	133745487	9	9.85e-06	2.948			ABL1
F3	13-70358510	70358510	13	9.9e-06	2.862
F8	rs77131518	76784978	2	9.94e-06	2.758
F7	rs4376023	1731450	3	9.95e-06	2.958
F1	rs12047613	227544843	1	9.97e-06	2.979
F8	rs74511629	76783069	2	9.97e-06	2.759
F10	rs73506327	37437480	15	9.98e-06	2.794			KLHL1
F2	rs6555404	6606445	5	9.98e-06	3.058			NSUN2
F8	rs6742896	76787450	2	9.99e-06	2.758
