# Supplementary material for: Genome-Wide Association Study of d-Amphetamine Response in Healthy Volunteers Identifies Putative Associations, Including Cadherin 13 (CDH13)
Source: PLoS One. 2012 Aug 28;7(8):e42646. doi: 10.1371/journal.pone.0042646 (PMC3429486; doi:10.1371/journal.pone.0042646)
Supplement: Table S5 — Association of a linkage disequilibrium block within SRD5A1 and F2, the positive affect at baseline factor. The post-re-genotyping association P-value, log10BF, and HWE P-value are given. SNPs with direct eQTL evidence in the eqtl.uchicago.edu database are noted. (XLS) [file pone.0042646.s008.xls]

## Sheet: Sheet1
rsID	Position	Chromosome	Intron #	eQTL evidence (eqtl.uchicago.edu)	r2 with rs248793 (associated with T/DHT ratio, Ellis et al. 2005)	P	log10BF	MAF	HWE P
rs472402	6635591	5	1	not in database	0.892445	2.5256e-07	4.474	0.486877	0.305546
rs501999	6635601	5	1	not in database	0.874395	2.8638e-07	4.429	0.492126	0.539094
rs477930	6635882	5	1	not in database	0.877259	5.6402e-07	4.161	0.490814	0.259991
rs531290	6634688	5	1	not in database	0.877259	5.6402e-07	4.161	0.490814	0.259991
rs248797	6661323	5	3	cis-eQTL in monocytes (Zeller et al. 2010)	0.733917	6.2163e-07	4.42	0.496063	0.124644
